# Supplementary material for: Applying Ecological Momentary Assessment (EMA) to Understand Overweight and Obesity: A Systematic Review
Source: J Pers Med. 2025 Nov 1;15(11):526. doi: 10.3390/jpm15110526 (PMC12653320; doi:10.3390/jpm15110526)
Supplement: Supplementary file 1 [file jpm-15-00526-s001.zip]

Archive with 2 entries (2 files):
- jpm-3833119-supplementary file S1.xlsx
- jpm-3833119-Supplementary table S1.pdf
