# Supplementary material for: Applying Ecological Momentary Assessment (EMA) to Understand Overweight and Obesity: A Systematic Review
Source: J Pers Med. 2025 Nov 1;15(11):526. doi: 10.3390/jpm15110526 (PMC12653320; doi:10.3390/jpm15110526)
Supplement: Supplementary file 1 [file jpm-15-00526-s001.zip › jpm-3833119-supplementary file S1.xlsx]

## Sheet: Data extraction
Author, year	Country	Study aim	EMA sampling frequency (daily, hourly, multiple times per day)	Time-based observations: frequencies per day/total number of days (sampling points)	Sample (n)	Age (years): Mean (SD), range	Participant female gender: n(%)	Race/ Ethnicity: n (%)	Comorbidity	BMI (kg/m²): mean(SD), range	Software or prompt delivery	Hardware	Data analysis	Predictors: measure*	Clinical outcomes: measure	Primary outcomes: measure*	Results*
Alabduljader et al., 2018	UK	To assess a smartphone application to measure participants' food-reward perceptions and eating behavior in their naturalistic environment comparing participants with lower body fat (G1) vs higher body fat (G2)	Multiple times per day (event- based: each time food wanting was perceived by the participant regardless of whether he/she was going to eat or not	NR/14 (NR)	53; G1: 33; G2: 20	G1: 38.85 (11.36), NR; G2: 40.25 (9.51), NR	42; G1: 28 (84.8); G2: 14 (70.0)	NR	NR	G1: 24.04 (3.32), NR; G2: 34.84 (5.29), NR	App designed specifically for the research	Participant’s smartphone	MANCOVA	NA	NA	Food Craving: FCQ-T; Explicit attitudes towards healthy food questionnaire; Implicit Association Task: IAT showing images of unhealthy vs healthy food	G1 participants reported 6.34 (2.00) food wanting events per day, whereas G2 participants recorded significantly fewer food wanting events (5.07 (1.42)); both groups resisted about the same percentage of wanting events (G1: 29.2 (15.5)%; G2: 27.3 (12.8)%). Perceived intensity ratings were significantly different within the G1 in the order liking (7.65 (0.81)) > un-resisted wanting (leading to eat…
Ambwani et al., 2015	USA	to assess the impact of NA and interpersonal perceptions on binge eating behavior.	Multiple times per day	6/14 (84)	40	19.22 (51.35), 18-23	40 (100)	85% white, 2.5% black, 5% Latina/Hispanic, 2.5% Native American, and 5% biracial/multiracial.	NR	26.65, (56.4), 19.00 - 48.12	Pendragon Forms (version 5.1; Pendragon Software, Corp., Libertyville, IL)	Palm Pilot Z22 Handheld Computer	MLM	Positive and NA: Positive and NA Schedule—Expanded Form; Interpersonal Grid: based on IIP-SC	NA	Overeating Monitoring : OMQ	While momentary negative emotions were linked to binge eating episodes, average levels of negative emotions throughout the sampling period did not show such a relationship. The presence of interpersonal issues moderated how negative emotions were connected to binge eating, and also heightened the impact of momentary interpersonal perceptions on binge eating behavior. Further analyses revealed tha…
Bartholomay et al., 2024	USA	To test the hypothesis that dietary restriction promotes BE among individuals with BED (RCT: ICAT vs self-help cognitive behavioral therapy)	Multiple times per day: 5 time-based + 1 end of day	5/7(35)	112	39.7 (13.4), 18-65	92 (82.1)	102 (91.1) White, 5 (4.5) Mixed race, 2 (1.8) Hispanic, 1 (.89%) Asian	BED	35.1 (8.7)	ReTAINE	Participant smartphone	GLM	Dietary restriction: ad hoc item (episode + time)	NR	BE (OE + LOC): ad hoc 2-item Likert scale (from 1: not at all, to 5: extremely)	Dietary restriction did not predict BE later the same day, and changes in restriction were not related to changes in BE across treatment, regardless of baseline dietary restraint levels. Restriction on 1 day did predict increased BE risk on the following day for individuals with higher levels of dietary restraint, but not those with lower levels.
Boh et al., 2016	Netherlands	To investigate cognitions and emotions of healthy-weight (G1) and overweight population (G2)	Multiple times per day	8/14 (112)	100; G1: 43; G2: 57	G1: 32.1(10.6), NR; G2: 31.2(10.0), NR	88; G1: 38(88); G2: 50(87)	NR	NR	G1: 22.1(1.5), NR; G2: 30.3(4.3), NR;	App designed specifically for the research	Participant smartphone	ANOVA	Differences between groups	NA	Emotional eating: DEBQ; EES; Problematic Eating Behaviour: PEBQ; Belief in Dysfunctional Thought: BDTS Scale	G2 exhibited more frequent indulgent thoughts about food compared to G1 participants. Both groups experienced positive emotions when thinking about indulgent foods, but overweight participants reported stronger positive emotional responses. G2 had more frequent cravings and thoughts about food throughout the day and also reported higher levels of negative emotions associated with resisting cravin…
Booker et al., 2024	USA	To examine whether perceived stress, anhedonia, and food insecurity were associated with dietary adherence during a 6-week intervention comparing participants in normal weight (G1) and participants with obesity (G2)	Multiple times per day	2/48 (96)	60 (G1 = 23; G2 = 37	53.3 (14.5), NR; G1: 54.8 (12.8), NR; G2: 52.4 (15.5), NR	37 (62); G1: 14 (60); G2: 23 (62)	White: 31; Hispanic: 7; Balck: 3; Asian: 2; Other: 2	NR	30.9 (8.6), NR; G1: BMI 22.7 (1.8), NR; G2: BMI 35.8 (7.2), NR	ReTAINE	Participant smarphone	GLM	Perceived Stress: PSS; Physical Anhedonia: PAS; Food Insecurity: FSQ; Community-level assessment of subjective social status: MacArthur Scale of Subjective Social Status	Body Fat: %	Dietary Adherence: ad hoc via weakly and EMA assessments	Perceived stress and anhedonia were associated with % body fat (all r-values > 0.25, all p-values < 0.05). Food insecurity and adherence were not associated with body fat. Higher perceived stress (r = -0.31, p = 0.02), anhedonia (r = -0.34, p = 0.01), and food insecurity (r = -0.27, p = 0.04) were associated with lower adherence scores, even after adjusting for age, sex, and % body fat. In all ad…
Carels et al., 2001	USA	To examine situations of dietary temptation, lapse, and minimal dietary consequence with a sample of overweight dieters attempting to lose weight	Daily	1/7 (7)	30	19.88 (4.41), 18–44	22 (73)	9% minority race	NR	29.2 (3.9), NR	paper and pencil	NA	GEE	Recent consumption activities: ad hoc; presence of others: ad hoc; location: ad hoc; activities: ad hoc; mood: ad hoc; abstinence violation effects: ad hoc	NA	Temptations; lapses	Temptations and lapses in dieting were more likely to occur when participants experienced greater hunger and less fullness or satisfaction after their last meal. Recent consumptive activities were associated with both temptation and lapses. temptations were less likely to occur at school (p=.05), while lapses were more likely to occur at home (p < .03) and less likely to occur at work (p < .02). …
Carels et al., 2004	USA	To examine relapse crises among a sample of obese, postmenopausal women during the final week of a behavioral weight-loss intervention	Multiple times per day: 4 time-based + event-based (after each temptation/lapse episode)	4/7(28)	37	54.7 (7.9), NR	37 (100)	35 (94.5) Caucasian	NR	36.4 (5.5), NR	paper and pencil	NA	GEE	Consumptive activities: ad hoc item (from 1: not at all to 5: extremely); Location: yes/no question; Presence of others: yes/no question; Activities: ad hoc yes/no scale; Mood: ad hoc yes/no scale; Coping response: ad hoc 4-point scale (from 1: I didn't do this to 4: I did this a lot); Abstinence-violation effects: ad hoc 5-point scale (from 1: strongly disagree to 5: strongly agree).	NR	Temptations: ad hoc item (from 1: not at all to 5: extremely); Lapses: ad hoc item (from 1: not at all to 5: extremely)	Participants reported 2.7 lapses (SD = 1.9; range 0–10), 3.0 temptations (SD = 2.8; range 0–13), and 19.1 random prompts (SD = 4.7; range 10–28). Mood was associated with reports of dietary lapse. Abstinence-violation effects were more strongly associated with dietary lapses than temptations. Finally, temptations were associated with greater use of coping strategies.
Carels et al., 2019a	USA	To examine the relationship between internalized weight bias (IWB), mood, coping, body appreciation, exercise behaviours and eating behaviours	Daily	1/30 (30)	66	NR	56 (85)	European American (59%), African American (32%), Asian/Pacific Islander (3%).	NR	36.0 (6.2), 26.1–59.6	NR	Fitbit Zip to calculate the number of steps and activity levels	MLM	IWB: WBIS	NA	Mood: Ad hoc; Coping: Ad hoc; Body appreciation: BAS-2; Exercise intentions and behaviours: Ad hoc; Eating behaviours: Ad hoc	Both within- and between-subjects IWB were significantly related to PA, NA, several coping responses, body appreciation, eating behaviours and the urge to avoid exercise. Exploratory analyses indicated that positive and NA mediated many of the associations between IWB and coping responses, body appreciation, and eating and exercise behaviours.
Carels et al., 2019b	USA	To investigate the relationship between weight stigmatizing events, coping and emotional reactions	Multiple Times per day (event-based: every time a participant experience weight stigma)	NA/14 (80)	51	47.24 (13.22), 23–73	44 (86)	66% Caucasian, 21% African American, 13% Asian/Pacific Islander or “other”	Diabetes	35.83 (6.70), NR	HarvestYourData	Participant smartphones or tablets	Paired sample t-tests	Stigmatizing Situations: SSI; Weight bias: WBIS;	NA	Binge Eting symptoms: BES; Eating or physical activity–related responses to the stigmatized event: ad hoc scale of 1–10; Coping styles: ad hoc; Mood: Ad hoc VAS 0-100	Experiencing stigma was significantly associated with fewer positive and greater negative emotions. There was a significant inverse relationship between using positive self-talk and feeling numb and a positive relationship between using isolation/avoidance coping and feeling depressed, ashamed, and less happy. The significant negative momentary impacts of weight stigma likely contribute to the lo…
Chwyl et al., 2023	USA	To investigate how various everyday activities affected likelihood of dietary lapses after engaging in an activity.	Unclear. Participants completed 6 EMA assessments over the 3-weeks period	Unclear/21 (6)	107	52.36 (11.85)	89 (83.5)	69.7% White, 24.8% Black or African American, 2.8% Asian, 1.8% had more than one race, and 0.9% unknown/prefer not to say.	NR	35.34 (5.28), 27.12-49.14.	Paco for Wave 1 and Ethica for Wave 2	Participant smartphone	GEE	Engagement in various activities: Ad hoc; Pleasurable or enjoyable activity: Ad hoc item from 1 to 4;	NA	Eating: ad hoc yes/no response; Pleasurable or enjoyable eating: Ad hoc item from 0 (No pleasure) to 5; Experience of dietary relapse: Yes/no response; Feeling of temptation: Ad hoc item from 0 to 5	Socializing predicted greater concurrent lapse risk, while work/school, doing chores, cooking, or practicing a spiritual activity/prayer/meditation were associated with reduced lapse risk. In terms of subsequent effects, cooking and indoor hobbies were associated with greater lapse risk in the next few hours, whereas spiritual activity/meditation was associated with reduced risk. Certain activiti…
Clark et al., 2022	USA	To describe the time, place, and social context of eating and drinking in 6‐month weight change and in a 28-days EMA	Multiple times per day	12/28 (336)	113	52.1 (8.0), NR	113(100)	113 African–American	NR	45.0 (10.3), NR	App designed specifically for the research	Participant smartphone	Mixed‐effect logistic regression	Location: ad hoc“Where are you?”; Presence of other: ad hoc “With anyone?”	NA	Eating behaviour: ad hoc “Eating now or in the past 15 min?”; Drinking Behaviour: ad hoc “Drinking now or in the past 15 min anything other than water?”;	Home was the most common location (62%) at times of EMA notifications. Participants reported “yes” to eating or drinking at the time of nearly one in three (31.1% ± 13.2%) EMA notifications. Regarding social situations, being alone was significantly associated with less frequent eating and drinking (OR = 0.75) unless at work in which case being alone was significantly associated with a greater fr…
Cnuddle et al., 2024	Belgium	To explore within- and between-person associations between determinants (i.e. intention, visibility of snacks, social modelling and emotions) and snacking behaviours (i.e. decision to snack, health factor of the snack and portion size) in older adults	Multiple times per day: 5 time-based + event-based (after each snacking episode)	5/7(35)	48	66.2 (6·2), 60–85	25 (52.9)	NR	NR	25.2 (3.6), NR	NR	Participant smartphone	GLM	Characteristics of snack (type of snack, portion size): ad hoc question; Visibility of snack: yes/no question; Social modelling: yes/no question	NR	Snacking: time, the type of snack, portion size; Sna	Higher intention to snack healthily leads to healthier snacking while higher levels of social modelling and cheerfulness promote unhealthier choices within individuals. Visibility of a snack increased portion size at both a within- and between-person level, while the intention to eat a healthy snack only increased portion size at the between-person level. No associations were found between the de…
Coffman et al., 2021	USA	To examine whether an acceptance-based treatment (G1) vs a standard behavioral treatment (G2) moderated the effect of stress on dietary lapses	Multiple times per day: 6 time-based + event-based (every time a dietary lapse occurs)	6/7 (42)	189	51.81 (9.76), NR	155(82)	NR	NR	36.93 (5.83), NR	Custom-designed EMA application	Participant smartphone	GLM and mixed-effects	Stress: PANAS	NA	Dietary lapse occurrence: ad hoc (yes/no response)	Higher mean baseline lapses/day, female gender, and later time of day were significantly associated with increased odds of lapse. Between-subject stress was positively and significantly related to the odds of lapse. Compared to control, G1 showed a significant decrease in the odds of lapse at an individual’s average level of within-subject stress, but the interaction of intervention condition wit…
Crochiere et al., 2022	USA	To assess several risk factors of dietary lapse	Multiple times per day: 6 time-based + event-based (every time a dietary lapse occurs)	6/14 (84)	159	49.38 (12.68), NR	136 (86)	73.2% White	NR	35.17(9.26), NR	App designed specifically for the research	Participant smartphone	GEE	15 risk factors (Confidence in meeting dietary goals; Planned food intake; Watching TV; Cognitive load; Mood; Social engagement; Experienced unpleasant social event; Boredom; Availability of tempting food; Seen a food advertisement; Tiredness; Hunger; Alcohol consumption; Cravings; Urges to deviate from eating plan: yes/no questions or used items to indicate the degree to which each risk factor w…	NA	Dietary lapses (i.e., instances of dietary non-adherence): yes/no questions	Dietary lapses were predicted by momentary increases in urges to deviate from one’s eating plan (b = .55, p < .001), cravings (b = .55, p < .001), alcohol consumption (b = .51, p < .001), and tiredness (b = .19, p < .001), and decreases in confidence related to meeting dietary goals (b = −.21, p < .001) and planning food intake (b = −.15, p < .001).
Dougherty et al., 2024	USA	To explore whether habitual control over binge/purge (B/P) spectrum behaviors contributes to symptom persistence and whether negative reinforcement via reductions in negative affect is less influential in maintaining B/P behaviors that are under habitual control and are persistent	Multiple times per day: 5 time-based + event-based (before bed and after BE or purging events)	5/14(70)	81	28.30 (9.4)	81 (100)	51 (63.7) Non-Hispanic White, 13 (16.3) Asian, 11 (13.8) Hispanic, 8 (10.0) Black, 6 (7.5) Other	BED or Purging	25.32 (8.3), 11.51-52.78	SurveySignal	Participant smartphone	MLM	NA: PANAS; BE (LOC): ad hoc 5-point Likert item (from 1: not at all to 5: a lot)	NR	BE: frequency; Purging: yes/no question	Habitual control over purging was associated with a greater frequency of purging during the EMA period. However, habitual control over BE was not related to the severity of LOC eating or the frequency of BE episodes. Habitual control did not moderate temporal relations between NA and BE/purging behaviors during the EMA period. However, exploratory analyses revealed that individuals with a longer …
Dougherty et al., 2025	USA	To explore the role of interpersonal stress in maintaining BE and purging	Multiple times per day: 5 time-based + event-based (before bed and after BE or purging events)	5/14(70)	81	28.30 (9.4)	81 (100)	51 (63.7) Non-Hispanic White, 13 (16.3) Asian, 11 (13.8) Hispanic, 8 (10.0) Black, 6 (7.5) Other	BED or Purging	25.32 (8.3), 11.51-52.78	SurveySignal	Participant smartphone	GLMM	Interpersonal stress: only interpersonal items from the DSI (1=not at all to 7=exceptionally);	NR	BE: frequency; Purging: yes/no question	Habit strength of purging moderated the relation between daily perceived interpersonal stress and daily purging frequency: higher daily stress was associated with greater same‐day purging frequency when purging was more habitual. Contrary to expectations, the interactive effect of habit strength of binge eating and daily interpersonal stress on same‐day binge‐eating frequency was non‐significant.
Emerson et al., 2018	USA	To examine the potential reciprocal effects of incidental affect and exercise behaviour within the same day	Multiple times per day: time-based (once within each 3-h block of the day) + event-based (prior to, during, immediately after and 15 min after each exercise session)	8/42 (336)	59	47.71 (11.06), 18-65	52(88)	76% non-Hispanic White	NR	31.93 (3.99), 25.0–39.9	App designed specifically for the research	handheld PDA (HP IPAQ v.111) or e-diary	Autoregressive cross-lagged model	Incidental affective valence (feeling good/bad): 11-point Feeling Scale	NA	Exercise behaviour: duration in minutes	Participants were more likely to exercise on days when they experienced more positive incidental affect earlier in the day (b = .58, SE = .10, p < .01), and participants were more likely to experience more positive incidental affect on days when they had exercised (b = .26, SE = .03, p < .01), with the former association significantly stronger than the latter (t = 23.54, p < .01)
Engel et al., 2009	USA	To explore eating behavior in obese BED (G1), obese non-BED (G2) populations vs non-obese controls (G3)	Multiple times per day: event-based: every time participant eats something	NA	38 (G1: 9; G2: 13; G3: 16)	G1: 37.3 (4.9), NR; G2: 34.6 (2.8); G3: 22.7 (1.0)	NR	G1: 100% Caucasian; G2: 84.6% Caucasian; G3 92.9% Caucasian	BED	G1: 42.3 (3.4), NR; G2: 36.5 (1.9), NR; G3: 23.1 (.3), NR	NR	Handheld computer	ANCOVA; GLM	Different groups (G1 vs G2 vs G3)	NA	LOC: ad hoc item 1 (No control) -5 (Complete control); Overating: consuming ≥1000 calories in one eating episode using the software NDS-R; Binge eating: consuming ≥1000 calories + a sense of LOC of 1 to 3 on the 1-5 item-type scale for LOC.	LOC: G1, G2 < G3 (p<.001); Overeating: G1 > G2 > G3 (p<.001); Binge eating: G1 > G2 > G3 (p<.001)
Forester et al., 2023	USA	To explore the temporal patterns of BE and the maintenance factors	Multiple times per day: time-based (5 prompts per day from 8:00 a.m. to 10:00 p.m + event-based (participants were asked to complete a self-initiated survey at the end of each day, before going to bed)	6/7(42)	112	39.7 (13.4), 18-65	92 (82.1%)	102 (91.1%) Caucasian	NR	35.1 (8.7), NR	ReTAINE	Participant smartphone	GLMM	Positive and NA: PANAS; Emotion regulation difficulty: DERS; Craving: ad hoc item item scale 1-5	NR	Binge Eating: frequence and duration; LOC: 4 ad hoc items rated on a item-type scale from 1 (not at all) to 5 (extremely). When an eating episode was rated as a 4 or higher on at least one LOC item and at least one overeating item, it was categorized as a “Binge Eating” episode. When an eating episode was rated as a 4 or higher on at least one LOC item, but rated as less than a 4 on both overeati…	Risk for binge eating and overeating only was highest around 5:30 p.m., with additional binge-eating peaks around 12:30 and 11:00 p.m. In contrast, LOC eating without overeating was more likely to occur before 2:00 p.m. Risk for binge eating, LOC only eating, and overeating only did not vary across days in the week. There was no consistent pattern of change in NA throughout the day, but it decrea…
Forester et al., 2024	USA	To test the hypothesis that binge planning or inevitability may contribute to feelings of shame (a key facet of the broader Guilt construct),	Multiple times per day: 6 time-based + event-based (after each eating episode)	6/10(60)	43	34 (13.71), 20-63	34 (79.07)	35 (81.3) White	BED	33.83 (8.42), 20.6-54.8	NR	NR	GLM	Binge anticipation (planning and inevitability): ad hoc 2-items (from 1: completely disagree to 7: completely agree)	NR	Shame/guilt: PANAS-X; BE (OE-LOC): ad hoc 2-items (from 1:not at all to 5: extremely)	The average levels of binge planning and binge inevitability per person (on a 7-point scale) were 2.91 (SD = 1.36) and 3.85 (SD = 1.60), respectively, and the average level of shame and other negative affective states per person (on a 5-point scale) was 1.67 (SD = .88) and 1.89 (SD = .71), respectively. Participants recorded an average of 1.40 (SD = .27; min = 0; max = 14) BE episodes. Feelings o…
Godfrey et al., 2019	USA	To examine the effects of Acceptance-based treatment (G1) at T21d, T6m, T12m vs standard care (G2) on intentions for increasing self-report and objective physical activity and analyze physical activity intentions and behaviors as mediators of treatment effect on weight loss	Daily	14 days at baseline, 7 days at mid-treatment, and 7 days at the end of treatment.	189; G1: 99; G2: 90	51.8 (9.8); G1: 52.0 (9.42), NR; G2: 51.7 (10.2), NR	155 (82.0); G1: 81 (81.8); G2: 74 (82.2)	45 (23.8%) African/American; 131 (69.3%) White; 7 (3.7%) Hispanic	NR	36.9 (5.8); G1: 36.5 (5.4); G2: 37.4 (6.2)	EMA software	Android smartphone-type device without cell phone service	ANOVA; Mediation	Different groups (G1 vs G2)	Weight	Physical Activity Intention (PAI): how many minutes of exercise participant planned to get the next day; Physical Activity Behavior (PAB): assessed with accelerometers worn by participants during the assessment periods. ActiGraph GT3X+ tri-axial solid-state accelerometers were worn by participants on an elastic band around their waist with the device placed on their nondominant hip.	G1 had a significantly higher increase than G2 in PAI minutes at T3m and T6m (p < 0.001), and both groups had nonlinear increases in moderate-to-vigorous physical activity (MVPA) that were not significantly different. Sequential mediation models found that G1 effect on weight loss was partially mediated by higher PAI minutes at T3m leading to increased MVPA minutes per week. Increased MVPA minute…
Goldschmidt et al., 2012	USA	To examine, within a sample of obese adults with (G1) and without BED (G2), precursors to and consequences of aberrant eating episodes characterized by the presence of LOC, consumption of an unambiguously large amount of food, or the combination of both	Multiple per day: time-based: six semi-random prompts by investigators, which occurred every 2–3 h between 8:00 am and 10:00 pm and before go to bed + event-based: before and after any eating episode	6/7 (42)	22; G1: 9; G2: 13	35.7 (11.9)	19 (86.4)	White (90.9%; n = 20), black (4.5%; n = 1), American Indian/Alaska Native (4.5%; n = 1)	BED	38.90 (8.67), NR	NR	handheld computer (Handspring Visor)	GLM	Mood, stress, hunger: PANAS; Premeal LOC: ad hoc item from 1 (Complete control) to 5 (Complete LOC); Postmeal LOC: yes/no response	Kilocalories	Eating behavior: details of each eating episode using also the Nutritional Data System for Research	The two-way interaction between kilocalories and group was significant (t (1,59) = −2.86; p = 0.006): for the G1 group, postmeal NA was unrelated to the amount of food consumed; however, for G2, greater kilocalorie consumption was associated with lower postmeal NA. The three way-interaction between LOC, kilocalories, and group was also significant (t (1,59) = −2.28; p = 0.03), such that for the G…
Goldschmidt et al., 2014a	USA	To examine emotional, physiological, and environmental correlates of different types of eating episodes (both LOC and OE (i.e., BE), LOC only, OE only, and neither LOC nor OE) within a sample of obese adults with (G1) and without BED (G2),	Multiple per day: time-based: six semi-random prompts by investigators, which occurred every 2–3 h between 8:00 am and 10:00 pm and before go to bed + event-based: before and after any eating episode	6/14 (84)	50	43.0 (11.9), NR	42 (84)	white (n = 38; 76%), followed by African American (n= 7; 14%), Asian (6%, n = 3), or other (n = 2; 4%).	BED	40.3 (8.5), NR	Satellite Forms	Handspring Visor	GEE	Premeal Cravings: Ad hoc item from 1 (disagree strongly) to 5 (agree strongly); Premeal Hunger levels: Ad hoc item from 1 (disagree strongly) to 5 (agree strongly); Premeal Eating influenced by others: Ad hoc item from 1 (disagree strongly) to 5 (agree strongly); location of the eating episode: ad hoc, presence of dining companions: ad hoc; eating while watching television: yes/no; alcohol consum…	NR	Postmeal cravings: Ad hoc item from 1 (disagree strongly) to 5 (agree strongly); Postmeal Hunger levels: Ad hoc item from 1 (disagree strongly) to 5 (agree strongly); Postmeal Eating influenced by others: Ad hoc item from 1 (disagree strongly) to 5 (agree strongly); Postmeal OE: Ad hoc item from 1 (not at all) to 5 (extremely); Postmeal LOC: Ad hoc item from 1 (not at all) to 5 (extremely); Postm…	Episodes involving LOC (BE and LOC) were associated with heightened preepisode and postepisode negative effects (ps < .001), whereas those involving overeating (BE and OE) were associated with the lowest preepisode and postepisode hunger (ps<G.001). LOC episodes were followed by heightened postepisode cravings (p< .001) and were most likely to occur when participants were alone (p = .004)
Goldschmidt et al., 2014b	USA	To examine mood and eating behavior among obese adults with (G1) and without (G2) elevated depression symptoms	Multiple times per day: time-based: 6 semi-random prompts, which occurred every 2–3 h between 8:00 am and 10:00 pm + event-based: before and after the participant eats something and before bedtime	7/14(98)	50	43.0 (11.9), 18-65	42 (84)	Caucasian (38;76%), African-American (7; 14%), Asian (3; 6%), or other (2; 4%)	Depression: 15 participants with depressions symptoms (BDI >14); 35 participants without depressions symptoms (BDI<14)	40.3 (8.5), NR	NR	Handheld computers	ANCOVA; GLMM	Depression: BDI; Emotional Eating: DEBQ; Mood: PANAS;	BMI	Postmeal OE: Ad hoc item from 1 (not at all) to 5 (extremely); Postmeal LOC: Ad hoc item from 1 (not at all) to 5 (extremely); postmeal BE: the presence of moderate levels of OE + moderate levels of LOC	DEBQ mediated the relation between depressive symptom status and BMI. DEBQ and BE were highly correlated (r=.59; p<.001). Individuals with depression reported greater DEBQ [F(1,50)54.3; p=.04] and more frequent BE (p<.001) than controls. Participants with depression reported greater average levels of daily NA than controls (p=.005). Participants did not differ with respect to NA prior to nonbinge…
Goldschmidt et al., 2017a	USA	To examine contextual correlates and consequences associated with Eating in the absence of hunger (EAH)	Multiple times per day: time-based: 6 semi-random prompts, which occurred every 2–3 h between 8:00 am and 10:00 pm + event-based: before and after the participant eats something and before bedtime	7/14(98)	50	43.0 (11.9), 18-65	42 (84.0)	76.0% (38) White 14.0% (7) African-American 6.0% (3) Asian 4.0% (2) Other	BED	40.32 (8.51); NR	Handspring Visors and Satellite Forms software (Alberta, Canada)	Handheld computer	GLMM	Eating influenced by others: ad hoc item question 1 (“disagree strongly) to 5 (“agree strongly”); Location: ad hoc question;		EAH episodes: ad hoc item question with range 1 (“disagree strongly) to 5 (“agree strongly”) defined as those preceded by low to neutral hunger levels (score of 1–3 on the item), while non-EAH episodes were defined as those preceded by moderate to high hunger levels (score of 4 or 5 on the item); Food hedonics: ad hoc item question 1 (“disagree strongly) to 5 (“agree strongly”); Affective expecta…	Approximately 21% of EMA-recorded eating episodes involved EAH, and 70% of participants reported at least 1 EAH episode. At the within-person level, participants' EAH episodes were associated with greater self-labeled overeating than their non-EAH episodes. At the between-person level, participants who tended to engage in more EAH reported less self-labeled overeating than those who engaged in le…
Goldschmidt et al., 2017b	USA	To explore the associations between DSM-5 indicators of BE (eating more rapidly than usual; eating until uncomfortably full; eating large amounts of food when not physically hungry; eating alone because of embarrassment over how much one is eating; and feeling disgusted with oneself, depressed, or very guilty after overeating) and self-reported BE among adults with obesity	Multiple times per day: time-based: 6 semi-random prompts, which occurred every 2–3 h between 8:00 am and 10:00 pm + event-based: before and after the participant eats something and before bedtime	7/14(98)	50	43.0 (11.9), 18-65	42 (84.0)	76.0% (38) White 14.0% (7) African-American 6.0% (3) Asian 4.0% (2) Other	BED: full syndrome (10.0%; 55), or subthreshold DSM-IV BED (8.0%; 54, of whom 2 met criteria for full-syndrome DSM-5 BED), or no current BED diagnosis (82.0%; 541)	40.3 (8.5), NR	NR	Handheld computer	GLM	Diagnosis of BED: SCID-I/P; Mood: PANAS; Presence od others during meal: ad hoc question;	NR	Postmeal OE: Ad hoc item from 1 (not at all) to 5 (extremely); Postmeal LOC: Ad hoc item from 1 (not at all) to 5 (extremely); postmeal BE: the presence of moderate levels of OE + moderate levels of LOC	Self-reported binge episodes were associated with lower pre-episode hunger (p=.004), higher postepisode fullness (p < .001), a greater likelihood of reporting moderate to extreme shame prior to eating in conjunction with eating alone (p < .001), and a greater likelihood of reporting moderate to extreme disgust, depression, and/or guilt after eating (p < .001), but not with eating more rapidly tha…
Goldstein et al., 2018a	USA	To examine predictors of three lapse types (eating a larger portion than intended, eating an unintended type of food, and eating at an unplanned time) in adults	Multiple times per day: time-based: 6 semi-random prompts, which occurred every 2–3 h between 9:30 am and 9:30 pm + event-based: after each dietary lapse event	6/14 (84)	189	51.81 (9.76)	48 (92)	70.9% Caucasian	NR	36.93 (5.83), NR	App designed specifically for the research	Tablet	GEE	Physical state (hunger, perceived deprivation, tiredness): ad hoc item from 1 (Not at all) to 5 (Extremely); Environmental state (presence of “delicious” foods, location): ad hoc item from 1 (Not at all) to 5 (Extremely); Mood: PANAS	Weight	Dietary lapse (location and type): ad hoc questions related to	Lapse types differed significantly across time and location. Momentary increases in deprivation, hunger, and boredom increased likelihood of different lapse types Eating at an unintended time was the only lapse type that predicted worse weight loss outcomes. Results support the theory that distinct lapse types exist, and that lapse types can be predicted by both momentary conditions and individua…
Goldstein et al., 2018b	USA	To predict dietary lapses from a behavioral weight loss program among adults with overweight/obesity	Multiple times per day: time-based: 6 semi-random prompts, which occurred every 2–3 h between 9:30 am and 9:30 pm + event-based: after each dietary lapse event	6/42 (252)	12	38.25 (13.54), NR	11 (91.7)	50.0% white, 50.0% black/African American	NR	33.60 (5.66)	App designed specifically for the research	Participant smartphone	WEKA decision trees	Lapse predictors: Affect: 0 = much better than my usual self, 4 = much worse than my usual self; Boredom: 0 = not at all, 4 = extremely; Hunger: 0 = not at all, 4 = extremely; Fatigue: 0 = not at all, 4 = extremely, Hours of sleep: 0 = <4 hours, 7 = >8 hours; Cravings: 0 = not strong at all, 4 = extremely strong; Urges: Yes/no; Cognitive load: 0 = requiring almost no mental effort, 4 = requiring …	Weight; Height	Dietary Lapse: ad hoc	Participants reported a total of 292 lapses and there were 2,551 non-lapse ratings. Participants reported an average of 3.47 lapses per week. The predictor most reported by participants was the healthy food availability, followed by missed meal/snack. The TV also il reported as predictor in the 38% of the sample followed by tempting food availability
Goldstein et al., 2022	USA	To evaluate if passively-inferred eating characteristics (i.e., bites, eating duration, and eating rate), measured via wrist-worn device, could distinguish dietary lapses from nonlapse eating	Multiple times per day: time-based: 5 semi-random prompts in these anchor times (9:00am, 11:00am, 2:00pm, 5:00pm, 8:00pm).	5/84 (420)	25	53.84 (11.09)	20 (80.0)	72.0% White, 8.0% Black or African American, 20.0% ‘other’, 24.0% Hispanic or Latino	NR	38.39 (4.51), NR	LifeData, a HIPAA-compliant online platform	Participant smartphone	Mixed effects logistic regressions and moderation analysis	NA	bite count, duration, and rate (seconds per bite)	Dietary lapses: ad hoc; Non-lapse eating: ad hoc	No simple effects of bite count, duration, or eating rate on the likelihood of dietary lapse. Moderation analyses revealed that eating episodes in the evening were more likely to be lapses if they involved fewer bites (B = - 0.16, p < .05), were shorter (B = - 0.54, p < .05), or had a slower rate (B = 1.27, p < .001). Statistically significant interactions between eating characteristics (Bs = - 0…
Hagerman et al., 2023	USA	To examine whether self-compassion in response to a lapse would predict lower likelihood of a subsequent same-day lapse and greater reports of perceived control over weight management behaviors	Multiple times per day: time-based: 6 semi-random prompts in these anchor times (9:00am, 11:00am, 2:00pm, 5:00pm, 8:00pm).	6/7 (42)	140	51.64 (10.60)	124 (88.6)	77.1% white, 13.6% Black, 3.6% Asian, 3.6% White Hispanic, 1.4% multiracial, and 0.7% were Black Hispanic	NR	32.44 (NR), NR	Ethica sampling platform	Participant smartphone	MLM	Self-compassion (self-kindness, common humanity, mindfullness): ad hoc item from 1 (strongly disagree) to 5 (strongly agree); NA: ad hoc item from 1 (strongly disagree) to 5 (strongly agree); Perceived control over weight management behavior: ad hoc scale from 1 (disagree) to 3 (agree)	NR	Dietary Lapse: yes/no response	Total self-compassion and each facet of self-compassion individually were all associated with less NA after a lapse. None of the self-compassion variables predicted the likelihood of participants reporting a lapse again that day. However, higher total self-compassion and higher self-kindness after a lapse were both associated with greater perceived self-control over weight management behaviors in…
Hagerman et al., 2024	USA	To examine how daily weight changes influence immediate cognitions. To test how responses to self-weighing influence self-reported and objective behavior that day	Multiple times per day: time-based: 2 times per day including a post-weighting survey at 8:00am and at 9.00pm	2/5 (10)	50	55.3 (9.72), NR	50(100)	72% Non-Hispanic White, 20% Non-Hispanic Black, and 8% White Hispanic	NR	>27 (NR), NR	Unclear	Unclear	MLM	Mood: ad hoc scale from 1 (very bad) to 10 (very good); Guilt/shame: ad hoc scale from 1 (very guilty/ashemed) to 10 (very proud); Confidence in weight control: ad hoc scale from 1 (strongly disagree) to 5 (strongly agree); Motivation for weight control: ad hoc scale from 1 (strongly agree) to 5 (strongly agree); Satisfaction with their weight loss: ad hoc scale from 1 (not at all satisfied) to 1…	NR	Calorie intake: ad hoc scale from 1 (much higher than my calorie goal) to 5 (much lower than my calorie goal); Self-reported weight control behavior: ad hoc	On days when participants gained weight (vs. lost or maintained), they reported more negative mood, more guilt/shame, and lower confidence in weight control. Motivation following daily weight gain depended on participants’ overall satisfaction with their weight loss so far: more satisfied participants had marginally higher, but less satisfied participants had marginally lower motivation in respon…
Hilpert et al., 2007	Germany	To examine negative mood as a proximal antecedent and reinforcing condition of BE in BED (G1), BN (G2), and healthy (CG)	Multiple times per day: time-based + event-based: before, during, and after each eating episode	32/2 (64)	60 (G1= 20; G2 = 20; G3 =20)	G1: 36.65 (10.12), NR; G2: 24.47 (5.83), NR; G3: 36.30 (9.43), NR	60 (100)	NR	BED	G1: 32.99 (6.99), NR; G2: 23.13 (4.61), NR; G3: 32.18 (6.53), NR	NR	Portable minicomputer	GLM	Mood: ad hoc item from 0 (very bad) to 6 (very good); Negative Cognitions on Food/Eating, Stress, and Body Image: participants write down their thoughts codified by the researcher;		Self-Monitoring of Food Intake: participants reported what they consumed; Self-reported of BE: participants reported if the episode could be classified as BE according to DSM; LOC over eating: ad hoc yes/no response	The G1 and the G2 indicated significantly less regular meals than the CG (p < .05). Both eating disorder groups reported about one binge eating episode per day. While the duration of episodes of regular eating did not differ between groups (p > .05), the G1 reported a significantly shorter duration of episodes of BE than the G2 (p < .05). Overall energy intake per day did not differ between group…
Imes et al., 2021	USA	To investigate the reciprocal relationship between daytime sedentary behavior and subsequent night-time sleep, as well as the link between sleep and the following day's sedentary behavior	Daily	1/14 (14)	108	50.61 (10.64)	96 (88.9)	81.5% white	NR	33.94 (4.63)	App	Waist-worn accelerometer (ActiGraph GT3x, ActiGraph Corp., Pensacola, FL) + watch-like device (Actiwatch 2, Philips Respironics, Murrysville, PA)	GLMM	Sleep: TST	NR	Physical Activity: total step count + MVPA: Sedentary Activity: measured with actigraphy	On weekdays, participants engaged in more minutes of MVPA while also having greater sedentary time than on weekends. Regarding sleep characteristics, sleep time was shorter on weekday nights compared to weekend nights. Minutes of WASO and the number of awakenings per night were fewer on weekday nights. However, there was no statistically significant difference in sleep fragmentation or sleep effi…
Kalan et al., 2024	USA	To explore how trait food addiction and BE symptoms predicted eating behaviours	Multiple times per day: 5 time-based + event-based (after each eating episode)	5/10(50)	49	34.9 (12.1), 20-64	37 (77.1)	NR (55.1) Non-Hispanic White	BED/FA	33.7 (8.1), 18.6-53.7	LifeData	Participant smartphone	GLMM	Food addiction: YFAS; BE: EPSI	NR	PA and NA: PANAS; Body dissatisfaction: ad hoc item (from 1: strongly agree to 5: strongly disagree); Impulsivity: ad hoc item from DERS (from 1: not at all to 5: extremely); Appetite (Eagerness to eat, Urge to eat, Preoccupation with thoughts of food, Hunger): MAS; Eating expectancy: ad hoc item (from 1: strongly disagree to 5: strongly agree); OE: ad hoc item; LOC: ad hoc item; Food cue exposur…	37 participants met criteria for food addiction and cooccurring eating disorders (BED: n=5; bulimia nervosa: n=25; subthreshold bulimia nervosa: n=3; atypical anorexia nervosa: n=2; night eating syndrome: n=2), 10 participants met criteria for binge-eating disorder without food addiction, and 2 participants met criteria for FA without a co-occurring eating disorder. Higher food addiction symptoms…
Keating et al., 2019	Canada	To examine the naturalistic momentary relationships between BE, depressive symptoms, emotion dysregulation, and attachment anxiety	Multiple times per days	7/14 (98)	55	21.20 (4.36), NR	55(100)	34.5% Asian, 10.9% Black, 27.3% White, 7.3% Hawaiian/Pacific Islander, 10.9% Hispanic/Latino, 5.5% Arab/Middle Eastern, 1.8% Mixed, and 1.8% did not report their ethnic identity.	NR	25.89 (6.37), NR	Mess texting serviceRed Oxygen (2016)	Participant smartphone	MLM	Attachment: ECR; State depressive symptoms: DASS; State emotion dysregulation: DERS	NR	BE: Questions for Identifying Bulimic Episodes and Other Episodes of Overeating section of the EDE	Momentary depressive symptoms predicted subsequent binge eating (B=0.04, t(49)=3.39, p < .05, OR=1.04, 95% CI [1.02, 1.07]). Attachment anxiety was not significantly associated with binge eating, (B=0.14, t(51)=0.84, p > .05, OR=1.15, 95% CI [0.83, 1.60]). Aspects of emotion dysregulation (i.e., nonacceptance of emotional responses and difficulty modulating one's emotions) mediated the relationsh…
Keith et al., 2016	USA	To evaluate the feasibility of identifying daily contextual factors that may influence obesity among obese black (G1) and white (G2) women	Multiple times per day: time-based (6 or 8 times per day between 9:00 am and 9:00pm + event-based: before, during, and after each eating episode	6-8/6 (40)	16(G1: 10; G2:6)	56.6 (7.8), NR	16(100)	10 Black; 6 White	NR	38.9 (5.4), NR	NR	Participant or study smartphone	Mean	Location: ad hoc; Contextual factors: ad hoc; Food accessibility: ad hoc	NR	Emotional State: PHQ: Anxiety: GAD;	The percentage of participants without weight scales (43.8%) or fitness equipment (68.8%) in the home and exposed to food at work (55.6%). Women reported being in their own homes during more than half of the responses (19.4 ± 8.5 times). The next two most often (albeit less frequently) reported locations were at work (5.1 ± 6.9 times) and at the home of a social contact/network tie (3.1 ± 6.6 tim…
Kerver et al., 2025	USA	To examine differences in the prospective relationship between NA and LOC severity over time, following metabolic and bariatric surgery (MBS)	≥5 times/day for 7 days at 1-, 2-, and 3-years post-MBS.	≥5/7 (35)	143	44.2 ±1	124 (87)	79.7% Not Hispanic or Latino; 19.6% Hispanic or Latino, 0.7% Unknown	Patients undergoing metabolic and bariatric surgery (MBS)	30.8 ±5	“Real-Time Assessment in the Natural Environment” (ReTAINE) EMA system	Participant smartphone	GLMM	Negative Affect (NA): PANAS-SF (NA subscale)	NR	LOC eating severity	Higher NA predicted more severe LOC eating at the next signal when centered within- and between-subjects. Time post-MBS moderated the within-NA to LOC eating severity effect, such that the relationship remained unchanged between years 1 and 2, but strengthened between years 2 and 3.
Kornacka et al., 2021	Poland	To determine the link between rumination and maladaptive eating strategies in participants with normal weight (CG) and overweight/obesity (G1)	Multiple times per day: 5 time-based from 8am to 6pm	5/5 (25)	26 (G1: 50; G2: 33)	CG: 29.22 (9.47), NR; G1: 32.50 (13.27)	NR	NR	NR	CG: 21.54 (2.06), NR; G1: 30.56 (6.07)	App designed specifically for the research	Participant smartphone	Moderated mediation	Repetitive Negative Thinking: PTQ; Emotional Eating: TFEQ	NR	Snacking: ad hoc item on a item (1: never; 5:often)	In CG, rumination showed associations with eating behaviors, specifically uncontrolled eating, emotional eating, and cognitive restraint as measured by the PTQ general score. However, these correlations were not found to be significant IN G1. Furthermore, comparisons between groups indicated significant differences in correlations between the PTQ general score and emotional eating (z = 2.87, p < …
Kuipers et al., 2025	Netherlands	To examine the link between emotions, physical states, contextual factors, and problematic eating behavior in the population after MBS	Multiple times per day: at 6 semirandom times daily for 14 consecutive days	6/14 (84)	23	47 (11), NR	17 (74%)	NR	T2DM: n=3 (13%), Hypertension: n=10 (44%), OSAS: n=8 (35%), Osteoarthrosis: n=13 (57%), GERD: n=10 (44%), Dyslipidemia: n=21 (91%)	BMI median (IQR) =36 (33-39) Interquartile Range	smartphone-based questionnaires	Participant smartphone	GEE	PA and NA: ad hoc VAS (from 0=not at all or very bad to 10=extremely or very good); Physical states: ad hoc VAS (from 0 to 10); Contextual factors and activity: ad hoc multiple choice	NR	Problematic eating behaviors (craving, binge eating, dietary relapse, and grazing): ad hoc 4 items (VAS from 0 to 10 or dichotomous response)	Patients shortly after MBS may be less inclined to participate in experience sampling studies. Nonetheless, actual usage was considered feasible, given the moderate compliance and high completion rate upon patient participation. The study yielded inconclusive results regarding the association between negative emotions, positive emotions, and problematic eating behaviors, as no clear patterns emer…
Latner et al., 2013	Switzerland	To identify psychological predictors of lapses and weight maintenance	Diary	1/7 (7)	67	42.21 (15.07)	57(85.3)	94 % Caucasian	NR	30.65 (4.97), NR	NA	pencil-and-paper	Correlation	Self-efficacy to control eating behavior: WEL; Coping with high-risk eating situations: HHRST	Weight: % of weight loss maintenance (PWLM)	Severity of lapse in dietary or exercise behaviour: ad hoc item (1 = not at all severe to 7 = extremely severe); Frequency of lapse: frequency in response; Coping with lapse: yes/no response	Participants had lost a mean of 13.99 kg (16 % of baseline weight), over a 9.95-month period, and they had stopped losing weight 23.56 months before data collection (‘‘maintenance time’’). No gender differences. Greater PWLM was significantly correlated with shorter maintenance time (r = -.30, p<.05), lower current BMI (r = -.49, p<.01), and greater kg loss maintained (r = .72, p<.01). More frequ…
Li et al., 2024	USA	To examine the possible moderating influence of food addiction severity on momentary mechanisms underlying BE symptomatology	Multiple times per day: 5 time-based + event-based (after each eating episode)	5/10(50)	49	34.9 (12.1), 20-64	37 (77.1)	27 (55.1) Non-Hispanic White, 7 (14.3) Hispanic, 7 (14.3) Black/African American, 5 (10.2) Asian, 3 (6.1) Multi-racial	BED/FA	33.7 (8.1), 18.6-53.7	LifeData	Participant smartphone	GLMM	Food addiction: YFAS; BE: EPSI	NR	PA and NA: PANAS; Body dissatisfaction: ad hoc item (from 1: strongly agree to 5: strongly disagree); Impulsivity: ad hoc item from DERS (from 1: not at all to 5: extremely); Appetite (Eagerness to eat, Urge to eat, Preoccupation with thoughts of food, Hunger): MAS; Eating expectancy: ad hoc item (from 1: strongly disagree to 5: strongly agree); OE: ad hoc item; LOC: ad hoc item; Food cue exposur…	Food addiction severity moderated momentary associations between food cue exposure and subsequent BE symptoms: the association was stronger among participants with lower but not higher YFAS scores. No other interactions were significant.
MacDonald et al., 2024	Canada	To explore whether skills use was associated with momentary eating disorder behavior change and rapid response to treatment	Multiple times per day: 5 time-based + event-based (before bed and after BE or purging events)	3-6/28(84-168)	58	30.1 (8.7), NR	54 (93.1)	NR (56.9) White, NR (19) Asian, NR (1.7) Black	BED or Purging	26.2 (8.4), NR	ReTAINE	Participant smartphone	GLMM	Skills use since the last prompt: a list of 14 skill assessed on a 5-point Likert scale (from 1:not at all, to 5: extremely)	NR	BE: frequency; Purging: yes/no question; PA and NA: PANAS; Rapid response: abstinence from BE and/or purging in the first 4 weeks of treatment	Greater real-time skills use overall, and use of “planning ahead,” “distraction,” “social support,” and “mechanical eating” skills in particular, were associated with a lower likelihood of engaging in binge eating or purging during the same period. After controlling for baseline group differences in overall difficulties with emotion regulation, rapid and non-rapid responders did not differ in ove…
MacIntyre et al., 2021	USA	To examine the association between naturally occurring social processes previously linked with dysregulated eating and appetite	Multiple times per day	5/14(70)	30	34.6 (13.9), 19–62	30(100)	93% White	BED	34.1 (9.5), 18.4–57.8	ReTAINE	NR	MLM + lagged analyses	Interpersonal problems (arguing with someone, feeling rejected, feeling lonely, wishing your relationships were better, and wishing you had more friends): ad hoc item (1= not at all to 5 = extremely); Body social comparisons: ad hoc VAS question (0 = none and 100 = constantly): Social media use: ad hoc item (1 = < 10 min to 5 = more than 90 min); External pressure for thinness: ad hoc item (1 = n…	NR	Appetite: ad hoc VAS question (0 = none and 100 = most intense)	Each social factor approximately 2-h prior positively predicted appetite. Further, all of the social processes approximately 4-h prior, aside from social media use, predicted appetite
Manasse et al., 2022	Switzerland	To examine daily relationships between sleep and ED behaviors among individuals with BED spectrum	Multiple times per day: 7 time-based from 8am to 6pm	7/14 (98)	96	41.75 (14.02), NR	78(81.3)	White 75 (78.1); Black/African American 10 (10.4); Asian 3 (3.1); Native American/Alaska Native 2 (2.1); Unknown/prefer not to say 6 (6.3); Hispanic/Latinx 8 (8.3)	BED	35.12 (8.78), NR	NR	Participant smartphone	MLM	Sleep quality: ad hoc item (0=bad to 4=good); Fatigue: ad hoc ad hoc item (0=bad to 4=good); Sleep duration: ad hoc question	NR	ED behavior engagement (i.e., BE, vomiting, and laxative and diuretic misuse): ad hoc question; Maladaptive exercise: ad hoc question	Morning fatigue and sleep quality were moderately negatively correlated with each other (r = – 0.55, p < 0.001). Sleep quality was positively correlated with sleep duration (r = 0.170, p < 0.001). Fatigue was negatively correlated with sleep duration (r = – 0.150, p < 0.001). There was a significant negative association between sleep quality and later maladaptive exercise engagement (B = – 0.335,…
Margaryan et al., 2025	USA	To examine the association between loneliness BE and FA	Multiple times per day: 6 time-based	6/11 (66)	49	34.9 (12.1), 18-64	37 (77.1)	27 (55.1) Non-Hispanic White, 7 (14.3) Hispanic, 7 (14.3) Black/African American, 5 (10.2) Asian, 3 (6.1) Multi-racial	BED/FA	33.7 (8.1), 18.6-53.7	LifeData	Participant smartphone	LGMM	Loneliness: ad hoc item (1=not at all to 5=extremely)	NR	BE: 4 ad hoc items measuring OE, LOC, and driven to eat (1=not at all to 5=extremely); FA: Yale Food Addiction Scale 2.0.	Compared to “stable low loneliness” days, “elevated early loneliness, decreasing then increasing” and “elevated early loneliness, decreasing” days showed higher daily FA symptoms. There were no significant differences between trajectories on daily binge-eating symptoms.
Mason et al., 2018	USA	To examine the effectiveness of a 28-day self-paced smartphone-delivered intervention rooted in an operant conditioning theoretical framework that targets craving-related eating using mindful eating practices	Multiple times per day: 3 time-based	3/6(18)	104	46.2 (14.1), NR	104(100)	White 71 (68.3%) Hispanic/Latino 11 (10.6%); Asian/Pacific Islander 10 (9.6%); Black 5 (4.8%) Mixed race/other 6 (5.8%); Native American/Native Alaskan 0 (0.0%); Declined to answer 1 (0.01%)	NR	31.5 (4.5), NR	App designed for the study	Smartphone	Correlation	Differences between groups	Weight loss: weight	Craving-related eating: ad hoc; Food craving trait: FCQ-T-R; Reward-driven eating: RED; Motives for eating tasty food (social, conformity, enhancement, and coping motives): PEMS	Reductions in trait food craving were significantly correlated with weight loss for timely completers (r = .30, p = .020), this pattern of results was also evident in all completers (r = .22, p = .065). Participants experienced significant reductions in craving-related eating (40.21% reduction; p<.001) and self-reported overeating behavior (trait food craving, p<.001; other measures ps<.01).
Mason et al., 2021	USA	To examine baseline affective response as a predictor of BED treatment outcome comparing integrative cognitive-affective therapy (ICAT-BED) or cognitive behavioral therapy-guided self-help (CBT-gsh)	Multiple times per day: 5 time-based + event-based: at bedtime	5/7(35)	112	39.6 (13.3)	91(82.1)	92.9% White ; 1.4% Hispanic, 1.4% Asian, 4.3% other or missing	BED	34.8 (8.4)	NR	NR	Slope and area under the curve calculations	Affect (afraid, nervous, upset, ashamed, and hostile): PANAS	NR	Binge eating (OE+ LOC): ad hoc item (1 =not at all to 5=extremely)	Individuals with greater net increases in PA after BE at baseline exhibited better treatment response in integrative cognitive-affective therapy (ICAT-BED) at end of treatment (17 weeks) and follow-up (6 months). NAive response was significant only at end of treatment; individuals with less rapid postbinge improvements in NA (slope) did better in ICAT-BED, whereas individuals with lower net impro…
Mason et al., 2022a	USA	To examine within-day associations of affect, diet, and activity in relation to BE severity	Multiple times per day: time-based (4 times per weekday and 8 times per weekend day)	4-8/8(40)	23	46.48 (6.65), 29–58	0(0)	NR	BED	29.27 (5.91), 22–47	Movisens GmbH	smartphone + waist-worn accelerometer	GEE	Affect: PANAS: Food intake: ad hoc multiple choice;	MVPA; Light activity; Sedentary time	Binge‑eating severity: ad hoc item (1=not at all to 5=extremely)	When PA was above average, men reported greater BE severity in the next 2 h. Oppositely, when NA was above average, men reported less BE severity in the next 2 h. At times when men reported consumption of sweets and fast food, they reported higher binge-eating severity during the same 2-h window. Men with greater average levels of light activity reported less overall binge-eating severity
Mason et al., 2022b1	USA	To investigate momentary relations between self-discrepancy, NA, and their interaction as predictors of subsequent ED symptoms	Multiple times per day: 5 time-based + event-based: after each eating episode	5/10 (50)	40	34.70 (15.59), 19–64	40(100)	White 35 (87.5%), Hispanic 3; (7.5), Asian 1; (2.5%), American Indian or Alaskan Native 1; (2.5%)	BED	34.30 (9.84),18.21–59.16	Momentary Assessment Tool system	Tablets	GEE	Self‑discrepancy: ad hoc item (1=not at all to 5 = extremely); Affect: PANAS; Body Satisfaction: ad hoc item (1 = not at all; 5 = extremely); Eating‑Related Rumination: RRSED-B	NR	Binge eating (OE+LOC): ad hoc item (1=not at all to 5 = extremely);	Greater within-subjects self-discrepancy predicted more eating-related rumination at the next EMA signal. Higher between-subjects self-discrepancy was associated with less body satisfaction over the course of EMA.
Mason et al., 2022b2	USA	To investigate momentary relations between self-discrepancy, NA, and their interaction as predictors of subsequent ED symptoms	Multiple times per day: 5 time-based + event-based: after each eating episode	5/7 (35)	112	39.9 (13.20),18–64	92(82.3)	White (92.9%), Hispanic (1.8%), Asian (1.0%), and other or missing (6.3%).	BED	35.2 (8.60); 21.41–62.03	Momentary Assessment Tool system	Tablets	GEE	Self‑discrepancy: ad hoc item (1=not at all to 5 = extremely); Affect: PANAS; Body Satisfaction: ad hoc item (1 = not at all; 5 = extremely); Eating‑Related Rumination: RRSED-B	NR	Binge eating (OE+LOC): ad hoc item (1=not at all to 5 = extremely);	There was an interaction of within-subjects self-discrepancy and NA predicting BE. When self-discrepancy was higher than one’s average, there was a stronger association with BE if momentary NA was also higher than one’s average. Higher between-subjects self-discrepancy was associated with less body satisfaction and more BE over the course of EMA
Mason et al., 2024	USA	To examine associations between BE symptoms and contextual variables related to eating	Multiple times per day: 5 time-based + event-based (after each eating episode)	5/10(50)	59	34.9 (12.1), 20–64	37 (77.1)	27 NR (55.1) non-Hispanic White; 7 (14.3) Hispanic, 7 (14.3) Black/African American, 5 (10.2) Asian, and 3 (6.1) multi-racial	BED/FA	33.7 (8.1), 18.6–53.7	LifeData	Participant smartphone	MLM	Food intake: ad hoc yes/no items; Eating context (where, planned or not, type of episode): ad hoc items	NR	BE symptoms: ad hoc 5-items scale (from 1: not at all to 5: extremely)	Sweet food, fast food/fried food, and sugar-sweetened beverage intake were associated with greater BE symptoms, and fruit/vegetable intake was associated with lower binge-eating symptoms. Binge-eating symptoms were lower during planned eating episodes compared to non-planned episodes and were elevated during self-reported binge episodes compared to meals and snacks. Binge-eating symptoms were low…
Mckee et al., 2014	Australia	To investigate the factors related to dietary lapse occurrence	Multiple times per day: event-based: every time participants report dietary temptation and lapse	NR/7 (NR)	80	41.21(15.60), NR	64(80)	White (80 %), South Asian (Indian, Pakistani, and Bangladeshi; 12 %), Black (6 %), or of other ethnic origin (2 %)	NR	30.78 (7.26), NR	App designed for the study	Computers	MLM	Strength of dietary temptation: ad hoc item (1 =not very, to 7= extremely); Depletion: ad hoc item (1 =not very, to 7= extremely); Stress: ad hoc item (1 =not very, to 7= extremely); Hunger: ad hoc item (1 =not very, to 7= extremely); Influence of others: ad hoc item (1 =not at all, to 7= very much); The environment in which the dietary temptation became available: yes/no response; thinking long-…	NR	Dietary Lapses: yes/no response	Lapses were positively associated with the strength of dietary temptation, presence of others, coping responses, and the environment (exposure to food cues) in which the dieters were in; lapses were more likely to occur in the evening and were negatively associated with the use of coping mechanisms. Additionally, lapse occurrence was found to mediate the relationships among the above predictors o…
Morales et al., 2025	USA	To examine the frequency of weight-related stress events across a 10-day period and the association of weight-related stress events on outcomes including BE symptoms, dietary restraint, body satisfaction, and negative affect.	Multiple times per day: event-based (after each eating episode) + 5 time-based semi-random prompts	5/10(50)	94	34.9 (12.1), 20-64	37 (77.1 )	Non-Hispanic White: n=27 (55.1 %); Hispanic: n=7 (14.3 %); Black/African American: n=7 (14.3 %); Asian: n=5 (10.2 %); Multi-racial: n=3 (6.1 %)	BED/FA	33.7 (8.1), 18.6–53.7	LifeData	Participant smartphone	GLMM	Weight-related stress: single item measure (Yes/No); who responded yes was asked to select the specific experience from a list.	NR	BE symptoms: 4 ad hoc items on a 5-point scale (from 1=not at all to 5=extremely); Dietary restraint: ad hoc single item on a 5-point scale (from 1=not at all to 5=extremely); Body satisfaction: ad hoc single item on a 5-point scale (from 1=not at all to 5=extremely); NA: PANAS-SF	Weight-related stress was not associated with binge-eating symptoms; however, at the within-subjects level, experiencing weight-related stress was associated with lower body satisfaction (p =.008) and elevated dietary restraint and negative affect (ps <.001). At the between-subjects level, weight-related stress was associated with increased negative affect (p =.007).
Munsch et al., 2009	Switzerland	To assess the feasibility of and reactivity to EMA and compared the treatment efficacy measured by traditional vs. EMA-based instruments in 28 BED individuals participating in short-term CBT	Multiple times per day: 5 time-based + event-based: every time participant feels OE+LOC	5/7 (35)	28	45.1 (11.1), NR	28(100)	NR	BED	32.6 (6.4), NR	Pendragon Forms 5.0 software	Palm Tungsten E handheld computers	MLM	Feasibility of and Reactivity to EMA: EXQ	BMI	BE: yes/no response; Number of objective BE episodes: EDE	Patients were highly compliant and there was no reactivity to EMA. Estimated treatment effects for BE based on EMA were comparable to questionnaire-based methods. The overall concordance between methods was moderate
Munsch et al., 2012	Switzerland	To investigate antecedents and maintaining factors in terms of positive mood, negative mood and tension for BE in BED	Multiple times per day: 5 time-based + event-based: every time participant feels OE+LOC	5/7 (35)	22	45.5 (12.0), 21–65	22(100)		BED	33.4 (6.8), 24.4–55.5	Pendragon Forms 5.0 software	Palm Tungsten E handheld computers	MLM	Feasibility of and Reactivity to EMA: EXQ; Negative mood, positive mood, and tension: MAI: Location: ad hoc item;	NR	BE: yes/no response; Number of objective BE episodes: EDE	Binge Timing: Most binge episodes occurred in the afternoon (52%, 12:00–18:00) and evening (39%, 18:00–24:00), with fewer at night (4%, 24:00–06:00) and in the morning (5%, 06:00–12:00). Location and Company: Participants were typically at home during both pre-binge (83%) and binge episodes (83%), and more often alone before (72%) than during (63%) binges. Mood Trends: Negative mood was consisten…
Neal et al., 2025	England (UK)	To compare the experiences of daily hunger in two UK groups of females – a group experiencing food insecurity (FI) and a group experiencing food security (FS) – over the course of a week.	Hourly: 13 time-based	13/7 (91)	292	38.2 (7.2), 20-64	292 (100)	NR	NR	FS group: 27.4 (6.0) 18.3–47.6; FI group: 31.0 (8.9), 16.4–71.0	mobile app	Participant smartphone	MANOVA	Food insecurity status (experiences of hunger, meal-skipping, and consuming an imbalanced diet in the last 12 months as a result of the unaffordability of food): Household Food Security Survey Six-Item Short Form module	NR	Experiences of hunger: ad hoc single VAS item (from 0=Not at all hungry to 100=Extremely hungry; Desire to eat: ad hoc single VAS item (from 0=Not at all to 100=Very much)	Compared to the FS group, participants in the FI group had a larger day-to-day variation in mean hunger (t(284) = 2.43, p =.016, d =0.29) and a larger day-to-day variation in the within-day standard deviation of hunger (t(284) =2.90, p =.004, d =0.34). Exploratory analyses showed that the hunger of the two groups patterned differently across the day.
Nechita et al., 2023	Romania	To assess associations between facets of shame and subsequent disturbed eating behaviors	Multiple times per day: 5 time-based	5/14(70)	57	27.14 (8.04), NR	57(100)	100% Caucasian	50.87% (N = 29) bulimia nervosa diagnosis, 5.26% (N = 3) BED, 3.5% (N = 2) purging disorder diagnosis, 12.28% (N = 7) night eating syndrome, 28.07% (N = 16) subthreshold symptoms of ED	26.65 (4.97), 19.11–39.41	Expiwell app	Participant smartphone	MLM	PA and NA: PANAS	NR	Problematic eating behaviors (i.e., binge eating, restriction, weighting, body checking, purging, taking laxative/diuretics and excessive exercise): ad hoc items (1 = “Not at all” to 5 = "= “Extremely much”); General shame: ESS; Body shame: ESS; Shame around eating: ESS	Within-subjects body shame prospectively predicted binge eating, body checking behaviours and excessive exercise, while shame around eating predicted binge eating and body checking. Finally, within-subjects NA predicted binge eating. Between-subjects general shame and NA were associated with more disturbed eating behaviours (all types) suggesting that participants who reported relatively greater …
Olson et al., 2023	USA	To evaluate experienced weight stigma and internalized weight bias (IWB) as predictors of pain symptoms in daily life	Multiple times per day: 5 time-based	5/14(70)	39	43.8 (11.6), NR	20(51)	67% White	Pain conditions (General chronic pain, arthritis, migraine, or neuropathy)	36.8 (6.7(, NR	LifeData	Participant smartphone	MLM	Experienced weight stigma: SSI-B; Internalized weight bias: WBIS	NR	Bodily pain: MOS SF-36; Pain condition: ad hoc single item; Pain medication: yes/no response	IWB at baseline, (but not experienced weight stigma), was associated with more frequent pain symptoms (p < .05) and muscle soreness (p < .01). Momentary IWB (but not experienced stigma) was associated with more pain/aches/joint pain and muscle soreness at the same and subsequent prompt.
Parker et al., 2021	USA	To test if daily emotion modulation, and daily variability in emotion modulation differed on days with and without LOC-eating episodes, and if momentary emotion modulation was associated with subsequent LOC-eating episodes	Multiple times per day: 6 time-based + event-based (every time participants had an eating episode)	6/14 (84)	14	39 (11), NR	9 (64)	10 white	BED	37.22 (5.82), NR	NR	Participant smartphone	GLMM	Emotion regulation: DERS; NA: PANAS	NR	LOC: ad hoc scale (1 = "not at all" to 5 = "completely or extremely")	On LOC-eating days compared to non-LOC-eating days, ability to modulate emotion was poorer (β =0.10, p < .001) and average variability in ability to modulation emotions was greater (β = 0.56, p = .008), even when controlling for negative affect. Greater momentary difficulty modulating emotion was associated with a 40% increase in subsequent risk for LOC-eating when controlling for momentary NA (ß…
Peterson et al., 2020	USA	To compare ICAT-BED, an individual psychotherapy targeting momentary behavioral and emotional precipitants of BE, with an established cognitive behavioral guided self-help (CBTgsh) treatment using standard and EMA outcome measures (RCT)	Multiple times per day: 5 time-based + event-based (every time participants had an eating episode)	5/7 (35)	112 (ICAT-BED: 56; CBTgsh: 56)	39.7 (13.4), NR	92 (82.1)	102 (91.1) Caucasian	BED	35.1 (8.7), NR	ReTAINE	Participant smartphone	GLM	Group treatment	NR	BE: OE + LOC (where a participant responded 4 or 5 (1 = Not at all; 5 = Very much) to at least 1 of 4 LOC questions and at least 1 of 2 OEg questions; BE: EDE	No significant differences were found between treatment groups (F = 2.13; df = 1, 154; p = .146) or the group-by-assessment interaction (F = 0.18; df = 2, 5,147; p = .837). BE abstinence rates were determined at EOT and follow-up based on an absence of objective BE episodes on the EDE. Failure to complete the EDE at either assessment was considered nonabstinence. BE abstinence rates at EOT were 5…
Pollert et al., 2013	USA	To examine differences in LOC between BED and NBED participants and to determine whether these differences can be accounted for by differences between the groups in affect or caloric intake	Multiple times per day: 6 time-based + at the end of day + event-based (before and after each eating episode)	7/7 (49)	22: 9 BED, 13 NBED	BED: 37.3 (NR), NR; NBED: 34.6 (NR), NR	NR	20 Caucasian	BED	BED: 42.3 (NR), NR; NBED: 36.5 (NR), NR	NR	Palmtop computer	GEE with bivariate logistic response	Diagnostic group (BED vs NBED)	Caloric Intake: NDS-R	LOC: yes/no response: PA and NA: PANAS	After removing the effects of caloric intake and NA, a significant group difference was observed for ratings of LOC between BED and NBED participants. The adjusted odds of experiencing LOC were 3.6 times higher in the BED group (p<.001) after controlling for the effects of affective state and caloric intake. Kilocalorie intake and negative affect effects were also found to be significantly associ…
Potter et al., 2021	USA	To examine weight stigma and discrimination in everyday life	Multiple times per day: 6 time-based	6/7 (42)	48	27.7 (9.6), NR	27 (56.3)	37 (77.1) White; 5 (10.4) African-American or Black; 4 (8.3) Asian; 2 (4.2) No answer	NR	31.9 (6.2), NR	App designed for study aim	Participant smartphone	MLM	Weight stigma/discrimination: yes/no response; Who made: ad hoc multiple choice; Presence of other: ad hoc multiple choice;	NR	How was expressed: ad hoc multiple choice; Location: ad hoc multiple choice; Your response: ad oc multiple choice; Suppression of response: ad hoc multiple choice	Over the course of the study, only eight episodes of weight stigma and discrimination were reported
Ralph-Nearman et al., 2024	USA	To explore the associations between feeling fat and fear of weight gain, emotions, cognitions, and ED behaviours	Multiple times per day: 4 time-based	4/18 (72)	94	28.99 (8.93), 18-62	94 (100)	American Indian or Alaskan Native n = 1 (1.1%); Asian/Asian American n = 6 (6.4%); Non- Hispanic Black n = 3 (3.2%); Hispanic n = 6 (6.4%); Multiracial n = 3 (3.2%); Non-Hispanic White n = 75 (79.8%).	AN n = 64 [Restricting n = 44; Binge-Purge n = 20]; other ED n = 30 [BN Purge n = 13; BN Non-Purge n = 4; BED n = 4; Atypical BN-Purge n = 5; Atypical BN Non-Purge n = 4]).	AN: 20.01 (4.43), NR; ED: 25.86 (5.88), NR	NR	Participant smartphone	MLM	Emotions: DHQ; Cognitions: DHQ; ED Behaviour: DHQ	NR	Fear of weight gain: DHQ; Feeling fat: DHQ	Emotions (anxiety, guilt): DHQ; Cognitions (feeling of having overeaten, Thoughts about dieting, Fear of weight gain, feeling fat, ): DHQ; ED Behaviour (Vomiting, Diuretic/laxative use, Excessive exercise, Body checking, Self-weighing, BE, Restriction): DHQ
Rancourt et al., 2015	USA	To investigate social comparison processes as a potential mechanism by which social networks impact young women’s weight control thoughts and behaviors and to examine whether social comparisons with close social ties (i.e., friends) have a greater influence on weight control outcomes relative to more emotionally distant ties	Multiple times per day: 6 time-based	6/5 (30)	46	19.02 (2.61), NR	46 (100)	82.6% Caucasian (n = 38), 8.7% African-American (n = 4), 2.2% Hispanic/Latina (n = 1), 6.5% not report (n = 3)	NR	29.15 (3.32), NR	App designed for study aim	PDA	Hierarchical Linear Modeling	Weight-focused social comparisons: ad hoc multiple choice; Target of social comparisons: ad hoc multiple choice;	NR	Dieting thoughts: ad hoc single item (0 = not at all to 6 = very much); Exercising thoughts: ad hoc single item (0 = not at all to 6 = very much); Dieting behaviour: yes/no response; Exercising behaviour: yes/no response	On average, participants engaged in 6.65 (SD 5 4.18) weightfocused comparisons over the 5 day study period. The majority of these comparisons were upward comparisons (68%). The frequency of downward (16.91%) and lateral comparisons (15.09%) were similar. Participants’ comparison target was identified as a friend 36.06% of the time. Relative to social comparisons to targets of the same weight, wei…
Roefs et al., 2019	Netherlands	To examine food cravings in daily life by comparing overweight (G1) and normal-weight (G2) participants right before eating events and at non-eating moments	Multiple times per day: 8 time-based + event-based (after each eating episode)	8/14 (112)	100; G1: 57; G2: 43	G1: 31.2 (10.0), NR; G2: 32.1 (10.6), NR	NR	NR	NR	G1: 30.2 (4.2), NR; G2: 22.2 (1.5), NR	App designed for study aim	iPhone	t-tests	Differences between groups	NR	Strength of food craving: VAS 0-100; Desired foods: multiple choice reflecting several food categories (HCHP, Fruits and salads, Staple dishes and sandwiches, Soups and yoghurts)	Overweight participants reported more frequent HCHP food cravings specifically at non-eating moments than did normal-weight participants. Normal-weight participants reported more food cravings for staple foods, specifically at eating events. Moreover, overweight participants craved a greater variety of HCHP foods than normal-weight participants at both eating events and random non-eating moments.…
Roordink et al., 2023	Netherlands	To identify social environmental predictors of lapse in dietary behavior	Multiple times per day: 6 time-based	6/14 (84)	81	39.7 (13.5), NR	69 (85.2)	NR	NR	28.3 (4.1), NR	RealLife Exp	Participant smartphone	GEE	Perceived presence of social support: ad hoc single item (1 = not at all to 10 = certainly); Perceived descriptive norm: ad hoc single item (1 = not at all to 10 = certainly); Perceived injunctive norm: ad hoc single item (1 = not at all to 10 = certainly); Perceived social pressure: ad hoc single item (1 = not at all to 10 = certainly); Presence of others: multiple choice; Location: multiple cho…	NR	Lapses: ad hoc single item	Each participant reported at least one lapse during the two assessment periods, with an average of 11.8 lapses per participant (range = 1–54). Across all locations, participants reported lapses occurring most often at home (58.1%), followed by at someone else’s home (10.9%), and at work or school (9.6%). Evenings (between 07:00 and 09:30 pm) are the most common time of lapse. Injunctive norm (OR …
Roordink et al., 2025	Netherlands	To identify predictors of lapse in dietary behavior	Multiple times per day: 6 time-based	6/14 (84)	81	39.7 (13.5), NR	69 (85.2)	NR	NR	28.3 (4.1), NR	RealLife Exp	Participant smartphone	GEE	Emotional states: 11 emotions measured by ad hoc items (1=not at all to 7= very); Stress: ad hoc item (1=not at all to 7= very); Hunger: ad hoc item (1=not at all to 7= very); Coping self-efficacy: 2 ad hoc items based on the health-specific self-efficacy scales of Schwarzer and Renner (2000) (1=not at all to 10= certainly); Recovery self-efficacy: 2 ad hoc items based on the health-specific self…	NR	Lapses: ad hoc single item (exercise behaviors + dietary behaviors)	For exercise behavior, significant associations were observed between feeling hungry (OR = 1.14, 95% CI = 1.01–1.29) and an increased risk of lapsing, and between feeling relaxed (OR = 0.83, 95% CI = 0.72–0.95), coping self-efficacy (OR = 0.68, 95% CI = 0.62–0.75) and recovery self-efficacy (OR = 0.78, 95% CI = 0.69– 0.89), and a reduced risk of lapsing. For dietary behavior, significant associat…
Ruf et al., 2025	Germany	to assess (1) whether stress is generally associated with OE in adults with ADHD and (2) whether trait and state impulsivity moderate the stress and eating relationship	Multiple times per day: 8 time-based + event-based (after each eating episode)	8/3 (24)	36	35.64 (12.48)	20 (55.56)	German only: 29 (80.56); German and other: 5 (13.89); Other only: 2 (5.56)	ADHD	29.18 (7.8), NR	APPetite-mobile-app	Participant smartphone	MLM	Stress: 2 items based on PSS (0=not at all to 100=very much); Trait impulsivity: MIS (1=very slightly or not at all to 5=extremely); State impulsivity: UPPS-P (1= agree strongly to 4=disagree strongly)	NR	Food intake: ad hoc items; Food availability: ad hoc VAS item (0=not available at all to 100=easily available)	Stress was not related to the occurrence and the amount of food intake. Trait and state impulsivity did not moderate the stress and eating relationship. This study provides preliminary evidence that adults with ADHD might not be at particular risk for stress eating.
Sagui‑Henson et al., 2021	USA	To test whether individuals report stronger food cravings when they also experience greater negative mood, and if this within-person association changes at pre- and post-intervention, as well as 1-month post- mindful eating intervention	Multiple times per day: 3 time-based	3/9 (27)	64	47.8 (14.4)	64 (100)	9.4% Asian or Asian American, 4.7% non-Hispanic Black or African American, 72% non-Hispanic White or Caucasian, 10.9% Hispanic or Latino/a, and 3.1% non-Hispanic member of another racial/ethnic background	NR	30.8 ± 4.1	Qualtrics	Participant smartphone	MLM	Negative Mood: VAS 0-100	NR	Food Craving Strenght: VAS 0-100	In model 1, negative mood interacted with time point (β = − .20, SE = .09, p = .02, 95% CI [− .38, − .03]) to predict craving strength, indicating that the within-person association between negative mood and craving strength was significantly weaker at post-intervention (β = 0.18) relative to pre-intervention (β = 0.38). In model 2, negative mood did not interact with time point to predict cravin…
Sala et al., 2021	USA	To examine the extent to which momentary mindful awareness, willingness, and values clarity varied within-person, and were associated with craving and likelihood of dietary lapse	Multiple times per day: 6 time-based	6/7 (42)	126	51.8 (11.8), 21–70	105 (83.3)	87 (69.0%) White; 33 (26.2%) Black; 3 (2.4%) Asian; 3 (2.4%) Other	NR	35.5 (5.1), 27.2–49.4	Paco	Participant smartphone	GLMM	Mindful awareness: ad hoc single item adapted from PMS (1 = disagree to 3 = agree); Willingness: ad hoc single item adapted from FAAQ (1 = disagree to 3 = agree); Values clarity: ad hoc single item (1 = disagree to 3 = agree)	NR	Dietary Lapses: Yes/no response;	Mindful awareness, willingness, and values clarity demonstrated substantial within-person variability, and higher within-person mindful awareness, willingness, and values clarity were concurrently (but not prospectively) associated with lower craving and likelihood of dietary lapse. Higher craving was concurrently (but not prospectively) associated with higher likelihood of dietary lapse. Between…
Schaefer et al., 2020	USA	To examine the trajectories of PA, NA, guilt, fear, hostility, and sadness relative to BE episodes	Multiple times per day: 6 time-based	6/7 (42)	112	39.7 (13.4), 18-64	92 (82.1)	NR, (91.1) Caucasian	BED	35.1 (8.7), NR	NR	Phone	MLM	PA and NA: PANAS; Fear: PANAS-X; Guilt: PANAS-X;Hostility: PANAS-X; Sadness: PANAS-X	NR	BE: OE+LOC ad hoc Likert scale (1 = not at all to 5 = extremely); Time of BE: ad hoc questions	Participants reported an average of 4.54 (SD = 4.48) binge-eating episodes endorsed per participant over the 7-day recording period. Prior to binge episodes, PA significantly decreased, whereas NA, and guilt significantly increased. Following binge episodes, levels of NA and guilt significantly decreased, and PA stabilized. Overall, results indicate improvements in affect following binge-eating e…
Schaefer et al., 2021	USA	To examine the prospective independent and interactive effects of eating reinforcement experiences [operationalized as reductions in NA following BE episodes] and eating expectancies on subsequent BE behavior	Multiple times per day: 5 time-based + event-based (after each eating episode)	5/10 (50)	17	42.55 (17.92), NR	17(100)	NR	BED	34.65 (7.50), NR	NR	Tablet	GEE	NA: PANAS	NR	BE: OE+LOC ad hoc Likert scale (1 = not at all to 5 = extremely); Eating expectancy: ad hoc single item adapted from EEI (1 = not at all to 5 = very much)	Greater reductions in momentary NA following a BE episode (i.e., greater reinforcement) predicted higher levels of eating expectancies on the following day. Further, current eating expectancies interacted with proximal reinforcement history to predict future BE episodes. Participants were more likely to report BE episodes on days that were characterized by higher eating expectancies and preceded …
Schaefer et al., 2023	USA	To test the hypothesis that food craving predicts increased feelings of guilt, which then predicts an increased risk of BE	Multiple times per day: 6 time-based	6/7 (42)	112	39.7 (13.4), 18-64	93 (83)	NR, (91.1) Caucasian	BED	35.1 (8.7), NR	ReTAINE	Participant smartphone	MLMM	Carving: ad hoc single item (1 = not at all to 5 = completely); Guilt: PANAS-X	NR	BE: OE+LOC ad hoc Likert scale (1 = not at all to 5 = extremely)	Increased momentary craving at Time 1 directly predicted a greater likelihood of binge eating at Time 2, and craving also indirectly predicted binge eating at Time 2 through momentary increases in guilt at Time 2. In other words, experiencing food craving at one time point was related to an increased likelihood of binge eating at the next time point, and a portion of this influence was attributab…
Scherer et al., 2022	USA	To assess the time-varying nature of self-regulation and examine whether self-regulation changes—increases and decreases—on a momentary basis in naturalistic, non-laboratory settings among participants who smoke (G1) and participants who were overweight and had binge-eating disorder (G2)	Multiple times per day: 4 time-based	4/14 (56)	185 (G1: 104: G2: 81)	35.2 (7.9), NR; G1: 36.6 (7.7), NR; G2: 33.5 (7.9)	145 (78.4); G1: 74 (71.2); G2: 71 (87.7)	12 (6.5) Black/African American; 165 (89.2) White; 8 (4.3) American Indian/Alaska Native/Asian/Native Hawaiian/Pacific Islander/other/more than one race	BED or smoking	28.3 (6.8), NR; G1: 23.3 (2.5), NR; G2: 34.8 (4.7)	Laddr	Participant smartphone	GLMM	Presence of others: ad hoc item; Location: ad hoc multiple choices; PA and NA: ad hoc items; Stress: ad hoc item; For G1: current access to cigarettes, likelihood of smoking in the next 4 h, temptation to smoke, urge to smoke, and restraint in smoking, smoking behavior, desire to smoke that day, motivation to avoid smoking that day: ad hoc items; For G2: eating behavior, seeing or smelling food, …	NR	Trait-level self-regulation (1) momentary perseverance, (2) momentary sensation seeking, (3) momentary self-judgment, (4) momentary mindfulness: ad hoc scale	Momentary self-regulation subscales were associated with several momentary contexts, in the combined as well as smoking and binge-eating samples. For example, in the combined sample momentary perseverance was associated with location, positively associated with PA, and negatively associated with NA, stress, and tiredness. In the smoking sample, momentary perseverance was positively associated wit…
Schumacher et al., 2018	USA	To examine whether self-attitudes and self-efficacy after dietary lapses relate to lapse frequency or predict risk for lapsing again on the same day	Multiple times per day: 6 time-based + even-based (each time a dietary lapse occurs)	6/14(84)	91	52.09 (8.88)	72 (79.1)	64 (70.33)	NR	37.21 (5.79), NR	NR	NR	GEE	Self-attitudes (self-criticism, self-forgiveness, self-regard, self-efficacy): ad hoc scale (1 = Not at all to 4 = Extremely)	NR	Lapse frequency: ad hoc question; Risk for lapsing: ad hoc question	Lower typical self-efficacy and more negative typical self-regard related to greater lapse frequency. Additionally, lower momentary self-criticism predicted greater likelihood of same-day lapse occurrence. There also was a quadratic relationship between typical self-regard and risk of same-day lapse occurrence, such that individuals with either more negative or more positive typical self-regard w…
Seiferth et al., 2024	Germany	To explore the bi-directional relationship between PA and core affect (i.e. valence, energetic arousal, and calmness)	Multiple times per day: 6 time-based + event-based (after each BE episode)	8/14(112)	157	49 (11.2)	107 (68)	NR	NR	32.99 (3.78), NR	ActiGraph	ActiGraph	MLM	Affect (valence, energetic arousal, and calmness): VAS	NR	Physical activity: device-based measured	The findings support the hypothesis of a bi-directional association between PA in daily life and energetic arousal and calmness, whereas no evidence was found for valence. Being more physically active in the 15 minutes prior to the assessment predicted an increase in energetic arousal and a decrease in calmness. Subsequently, feeling more energetic and agitated was associated with increased PA wi…
Smith et al., 2024	USA	To assess associations between eating behavior and mood	Multiple times per day: 4 time-based	4/10(40)	24	22.25 (3.97) 18.00-34.00	16 (66.67)	NR (41.67) Hispanic, NR (25) Asian, NR (16.67) Black, NR (12.5) White, NR (4.17) other race	NR	29.62 (4.31), 22.20-37.1	LifeData	Participant smartphone	GLMM	PA and NA: ad hoc item (1: not at all; 5: extremely)	NR	Craving: ad hoc item (0: not at all, 100: extremely); Dietary restraint: ad hoc scale from 1 (not at all) to 5 (extremely); BE (OE + LOC): ad hoc scale from 1 (not at all) to 5 (extremely)	On days when participants evidenced greater instability in PA (relative to their usual level), they reported higher OE and LOC. There was also a significant effect of NA differentiation (within-person) predicting food craving (B = −10.11, SE = 4.74, p = 0.033), such that days when participants had lower NA differentiation than usual, they reported higher food cravings. No other within- or between…
Srivastava et al., 2021	USA	To characterize whether individuals with BE pathology experience variability in BD, (2) to test whether the degree to which individuals with BE experience variability in BD differs on BE and non-BE days, and (3) to test whether momentary increases in BD uniquely predict BE episodes after controlling for other known momentary predictors of BE (i.e., NA and a BE episode that may have occurred at pr…	Multiple times per day: NR time-based + even-based (NR)	NR/14(NR)	12	34.06 (12.96), 19–57	12 (100)	NR (66.66) Caucasian	BN, BED	32.28 (9.60), 20.40–58.20	App	NR	GEE	BD: ad hoc 5-point item (0 = not at all to 5 = completely); NA: PANAS	NR	BE: OE+LOC reporting	On average, participants reported a total of 3.00 ± 1.00 BE episodes (range 1–7). Mean BD was 3.87 ± 0.97 (range 1–5). BD ratings will show variability across 2 weeks. Variability in pre-BE ratings of BD was lower on BE days compared to non-BE days (due to heightened BD on BE days). Momentary elevations in BD positively predict BE occurrence at the next time point controlling for one’s overall le…
Srivastava et al., 2024	USA	To understand the temporal pattern of feeling fat and its role as a precipitant and consequence of ED behaviors	Multiple times per day: 6 time-based	6/7-14(42-84)	106	42.19 (11.33), NR	88 (82.4)	80 (75.2) White, 11 (1.5) Black or African American, 11 (1.4) Hispanic or Latino,	BED, BN	33.24 (9.06), NR	NR	NR	MLM	Feeling fat: ad hoc 5-point Likert item (from 0:not at all to 4: extremely); NA: ad hoc 5-point Likert scale (from 0:not at all to 4: extremely)	NR	ED behavior (BE, self-induced vomiting, laxative misuse, diet pill misuse, compensatory exercise, dietary restraint, actual restriction): ad hoc yes/no questions	Average level of feeling fat endorsed by participants across the recording period was 2.99 (SD = 1.22). In particular, individuals on the BED-spectrum demonstrating greater variability compared to those on the BN-spectrum. There was a significant main effect of time of day: feeling fat ratings in the early morning (6–8:59 a.m.) were significantly higher than all other times of the day. There was …
Stein et al., 2007	USA	To explore precursors and consequences of BE	Multiple times per day: 6 time-based	6/7(42)	33	45.2 (9.3), 28-63	33 (100)	NR (97) Caucasian; NR(3) Native American	BED	37.3 (5.5), 27–48	NR	Handheld computer	ANOVA and Paired-sample t-test	Mood: ad hoc questions; Anger: ad hoc questions; Presence of other: ad hoc question; Location: ad hoc question; Activity: ad hoc question; Arousal: ad hoc question; Guilty: ad hoc question; Feeling good: ad hoc question	NR	BE: ad hoc multiple questions	BE were reported to have occurred most frequently in the kitchen and living room. BE were more likely to be reported when the person was alone, and in the evening and at night. Negative mood and hunger were significantly higher at prebinge than at nonbinge times, but negative mood was even higher at postbinge. Participants attributed binge episodes to mood more frequently than to hunger or abstin…
Svaldi et al., 2019	Germany	To test whether mood and emotion regulation prospectively influence binge episodes	Multiple times per day: 3 time-based + even-based (each time a risk or a BE occured)	3/14(42)	79	44.77 (11.88), 21-65	64 (81)	NR	BED	34.41 (5.93), NR	iDialogPad software	iPad	MLM	Presence of others: ad hoc multiple choices; Location: ad hoc multiple choices; Activity: ad hoc multiple choices; Negative mood: ad hoc question; Emotion regulation strategy: ERSQ, ERQ, PTQ: Suppression: ad hoc question; Rumination: ad hoc question	NR	BE: OE+LOC ad hoc questions; Compensatory behaviour: ad hoc question	Successful application of adaptive ER strategies predicted subsequent abstinence, while rumination predicted subsequent binge episodes. However, neither successful application of adaptive ER, nor maladaptive ER, moderated the association between negative mood and probability of binge episodes
Thøgersen-Ntoumani et al., 2021	Australia	To examine if self-compassion was related to constructs associated with weight-loss goal perseverance	Multiple times per day: 2 time-based	2/14 (28)	56	34.88 (13.93), NR	52 (93)	NR(78.60) Caucasian, NR(14.30) Asian, NR(4.30%) African	NR	32.50 (6.88), NR	Qualtrics	Participant smartphone	MLMM	State self-compassion: SCS-S; Trait self-compassion: SCS-S; Shame: SSGS; Guilt: SSGS; Weight cycling: ad hoc single item	Weight loss	Dietary temptations and lapses: ad hoc questions (1 = not very to 7 = extremely); Intention to continue dieting: ad hoc items; Self-efficacy: BSESUWLT; Negative reactions to lapse occurrence: adapted from DTEDS	Self-compassion did not predict weight loss. However, at the within-person level, self-compassion was positively related to intentions and self-efficacy to continue dieting, and negatively related to negative affective reactions to the lapses. Guilt mediated the associations of self-compassion with intention, self-efficacy, and negative reactions.
Unick et al., 2021	USA	To test the hypothesis that exercise training (EX) favorably impacts hedonic eating (i.e., overeating, stress-induced overeating, disinhibited eating, eating when tempted) vs CG (retention) at 3 months follow-up (RCT)	Multiple times per day: 5 time-based	5/28 (140)	49	40.4 (10.8), NR	49 (100)	NR	NR	32.4 (4.1), NR	NR	Participants smartphone+ objective physical activity monitor	ANOVA	Treatment condition EX vs CG	NR	Stress: ad hoc item (1=not at all, 7=very much so); Anxiety: ad hoc item (1=not at all, 7=very much so); Food craving: ad hoc item (1=strongly disagree, 7=strongly agree); Dietary temptation: ad hoc multiple choice; Intensity of temptation: ad hoc item (1=not strong at all, 10=extremely strong); Self-control: yes/no response; Eating episode: yes/no response; Overeating episode: ad hoc multiple qu…	At week 12, the proportion of eating episodes that were characterized as overeating episodes was lower in EX vs CG (21.98% in EX vs. 26.62% in control; p=.001). Disinhibition decreased in EX, but not CG (p=.02), and was driven by internal factors. There was a trend, such that CG was more likely to give into dietary temptations (p=0.08). Stress-induced overeating was low, and did not differ betwee…
Vartanian et al., 2014	USA	To study weight stigma	Multiple times per day: event-based (each time they experienced a weight stigma)	NR/14(NR)	46	28.4 (21.16), 19–70	24 (52)	NR (46) White, NR (48) Asian	NR	30.52 (4.88) 22.25–42.64	Satellite Forms version 8.0 (ThackerNetworkTechnologies,2010)	PDA	MLM	Weight stigma: SSI; Positive emotions: ad hoc 5-point scale(0=Not at all to 4=Extremely); Negative emotions: ad hoc 5-point scale(0=Not at all to 4=Extremely)	BMI	Who stigmatized: ad hoc multiple choice; Expression of weight stigma: ad hoc multiple choice; Frequencies of weight stigma: ad hoc question; Location: ad hoc multiple choice; Presence of others: ad hoc multiple choice;	Ninety-one percent of participants reported at least one episode of weight stigma over the 14-day study period.On average, participants reported 11.12 (SD=10.89) episodes of weight stigma (0.79 episodes per day). The overall frequency of stigma experiences was not related to participants' BMI (r=0.15, p=0.33), but was significantly correlated with scores on the SSI (r=0.48, p=0.001). None of the …
Wetzel et al., 2025	USA	To analyze the longitudinal relationship between weight stigma and eating behaviors	Multiple times per day: 3 signal-contingent	3/7 (21)	130	20.6 (5.08), NR	130 (100)	Asian or Pacific Islander (6.2%), Black or African American (16.2%), Black, Hispanic/Latino (1.5%), Latino, Hispanic, or Mexican American (2.3%), Biracial or Multiracial (3.8%), White, non-Hispanic or Latino (66.9%), Something Else/Not Listed (3.1 %)	NR	32.7 (6.09)	SEMA3 app	Participant smartphone	mixed-effects models	Weight Stigma: ad hoc 7-point scale; Vigilance: 4 items from the WHVS	NR	BE: 3 items from the EDE-Q; Eating to cope: Motivations to Eat Scale	Experienced and internalized weight stigma did not interact to predict day-to-day vigilant coping, but they both independently predicted vigilant coping. Vigilant coping earlier in the day predicted restrictive dieting later in the day but did not predict emotional or binge eating. There were no significant conditional indirect effects.
Wilkinson et al., 2024	USA	To examine between‐person and day‐level relationships between PA and NA and BE or heavy drinking episodes	Multiple times per day: 6 time-based + event-based (after each BE episode)	6/7-14(42-84)	53	39.0 (12.4)	38 (71.7)	NR (64.2) White, NR (9.4) Black or African American, NR (5.7) Asian, NR (1.9) American Indian/Alaska Native, NR (13.2) more than one race, NR (5.7) or prefer not to say	Heavy drinking	34.7 (9.7), NR	NR	Participant smartphone	MLM	Affect: PANAS	NR	BE (OE+LOC): ad hoc item; Heavy drinking: ad hoc item	Anxiety was highest on days with both BE and heavy drinking, while excitement and confidence were highest on days with only heavy drinking episodes for BE + HD. Global NA was relatively stable surrounding BE episodes. Guilt significantly increased prior to BE, and sadness significantly decreased following BE. Global PA significantly decreased prior to and stopped decreasing following HD episodes.
Williams-Kerver et al., 2020	USA	To test an exercise promotion program focusing on purposeful walking for exercise (G1: self-paced walking) vs (G2: prescribed moderate intensity walking) at 6 months	Daily	1/182 (182)	59	47.7 (11.1)	51 (88)	NR (76) White	NR	31.9 (4.0), 25-39-9	NR	Handheld electronic diaries (HP iPAC 111	MLMM	Treatment group: G1 vs G2; Affective response to exercise: FS	NR	Exercise behaviour: duration in minutes	Self-paced exercise indirectly influenced subsequent exercise duration/latency through its effects on affective response during the previous session (ab = 0.11, SE = 0.06, f 2 = 0.10). This indicates a medium-sized indirect effect.
Williams et al., 2016	USA	To examine differences in several NA indicators among adults diagnosed with AN, BN, or BED	Multiple times per day: 5 time-based + 1 end of day	6/7(42)	363 (AN:118; BN: 133; BED: 112)	AN: 25.32 (8.36), NR; BN: 25.34 (7.61), NR; BED: 39.97 (13.37), NR	344; AN: 118 (100); BN: 133 (100); BED: 93 (82.30)	AN: NR (96.6) White; BN: NR(97); BED: NR(92.7)	AN, BN, or BED	AN: 17.15 (1.03), NR; BN: 23.92 (5.21), NR; BED: 35.13 (8.66), NR	ReTAINE	Participant smartphone	MLM	Treatment group: AN vs BN vs BED	NR	PA and NA: PANAS	AN and BN groups experienced significantly greater NA intensity and better emotion differentiation than participants in the BED group. Alternatively, the BN group demonstrated significantly greater NA lability than the AN group and greater NA inertia than the BED group
Wonderlich et al., 2024	USA	To examine trait‐based negative urgency as a marker of eating‐disorder severity in a sample of individuals with BED	Multiple times per day: 5 time-based + 1 end of day	6/7(42)	112 BED	39.7 (13.04),18-64	92(82.1)	NR (91.1) Caucasian	100% BED; 57.1% had diagnosis of mood disorders, 37.5% anxiety disorders, and 39.3% substance dependence	35.1 (8.7), NR	NR	Participant smartphone	GEE	State and trait urgency: ad hoc 2-items Likert scale 1 (not at all) to 5 (completely)	NR	BE: OE + LOC ad hoc 1 to 5 Likert scale	Participants reported a total of 508 binge‐eating episodes, with an average of 4.54 (SD = 4.48) binge‐eating episodes endorsed per participant during the course of the EMA. There is a strong association between trait negative urgency and eating disorder severity. In particular, state negative urgency increased before and decreased after binge‐eating episodes, and this pattern was not moderated by…
Legend: *Objective data are in bold. Where not otherwise specified, times are expressed in days. Papers with high similarity in sample characteristics are highlighted in the same colour. ACT: Acceptance and Commitment Therapy; ADHD: Attention-Deficit/Hyperactivity Disorder; AN: Anorexia; AN-BP: Binge-purge Anorexia nervosa; AN-R: Restricted Anorexia nervosa; BAS-2: Body Appreciation Scale-2; BD: …
